# Supplementary material for: Plant Growth-Promoting Activity of Pseudomonas aeruginosa FG106 and Its Ability to Act as a Biocontrol Agent against Potato, Tomato and Taro Pathogens
Source: Biology (Basel). 2022 Jan 14;11(1):140. doi: 10.3390/biology11010140 (PMC8773043; doi:10.3390/biology11010140)
Supplement: Supplementary file 1 [file biology-11-00140-s001.zip]

Archive with 1 entries (1 files):
- biology-1491892-supplementary.xls
