# Supplementary material for: Plant Growth-Promoting Activity of Pseudomonas aeruginosa FG106 and Its Ability to Act as a Biocontrol Agent against Potato, Tomato and Taro Pathogens
Source: Biology (Basel). 2022 Jan 14;11(1):140. doi: 10.3390/biology11010140 (PMC8773043; doi:10.3390/biology11010140)
Supplement: Supplementary file 1 [file biology-11-00140-s001.zip › biology-1491892-supplementary.xls]

## Sheet: Sheet1
P. aeruginosa FG106-16S rRNA sequence
>38BF04_66903949_66903949
GAATCCCGGCGGTCGACTTATCGCGTTAGCTGCGCCACTAAGATCTCAAGGATCCCAACGGCTAGTCGACATCGTTTACG
GCGTGGACTACCAGGGTATCTAATCCTGTTTGCTCCCCACGCTTTCGCACCTCAGTGTCAGTATCAGTCCAGGTGGTCGC
CTTCGCCACTGGTGTTCCTTCCTATATCTACGCATTTCACCGCTACACAGGAAATTCCACCACCCTCTACCGTACTCTAG
CTCAGTAGTTTTGGATGCAGTTCCCAGGTTGAGCCCGGGGATTTCACATCCAACTTGCTGAACCACCTACGCGCGCTTTA
CGCCCAGTAATTCCGATTAACGCTTGCACCCTTCGTATTACCGCGGCTGCTGGCACGAAGTTAGCCGGTGCTTATTCTGT
TGGTAACGTCAAAACAGTAAGGTATTAACTTACTGCCCTTCCTCCCAACTTAAAGTGCTTTACAATCCGAAGACCTTCTT
CACACACGCGGCATGGCTGGATCAGGCTTTCGCCCATTGTCCAATATTCCCCACTGCTGCCTCCCGTAGGAGTCTGGACC
GTGTCTCAGTTCCAGTGTGACTGATCATCCTCTCAGACCAGTTACGGATCGTCGCCTTGGTAGGCCTTTACCCCACCAAC
TAGCTAATCCGACCTAGGCTCATCTGATAGCGTGAGGTCA

## Sheet: Sheet2
Sep_13-5016749457
VFclass	Virulence factors	Related genes	P. aeruginosa FG106 (Prediction)	P.aeruginosa LESB58	P.aeruginosa PA7	P.aeruginosa PAO1	P.aeruginosa UCBPP-PA14	P.aeruginosa DSM.50071	P.aeruginosa M18	P.aeruginosa PAO581	P.aeruginosa L10
			draft	chromosome (NC_011770)	chromosome (NC_009656)	chromosome (NC_002516)	chromosome (NC_008463)	Assembly	Assembly	Assembly	Assembly
Adherence	Flagella	motY	fig1454219.22.peg.2014	PLES_15071	PSPA7_1621	PA3526	PA14_18720	WP_003092066.1	WP_014602631.1	WP_003104269.1	WP_003138116.1
Adherence	Flagella	motD	fig1454219.22.peg.4247	PLES_39521	PSPA7_3865	PA1461	PA14_45540	WP_003083090.1	WP_003083090.1	WP_003083090.1	WP_003083090.1
Adherence	Flagella	motC	fig1454219.22.peg.4248	PLES_39531	PSPA7_3866	PA1460	PA14_45560	WP_003083089.1	WP_003083089.1	WP_003083089.1	WP_003083089.1
Adherence	Flagella	motB	fig1454219.22.peg.485	PLES_53391	PSPA7_5682	PA4953	PA14_65430	WP_003095673.1	WP_003095673.1	WP_003095673.1	WP_003095673.1
Adherence	Flagella	motA	fig1454219.22.peg.484	PLES_53401	PSPA7_5683	PA4954	PA14_65450	WP_003102044.1	WP_003123573.1	WP_003102044.1	WP_003095674.1
Adherence	Flagella	fliT	fig1454219.22.peg.4632	PLES_42251	PSPA7_4275	PA1096	PA14_50240	WP_003086445.1	WP_003086445.1	WP_003082194.1	WP_003082194.1
Adherence	Flagella	fliS	fig1454219.22.peg.4633	PLES_42261	PSPA7_4276*	PA1095	PA14_50250	WP_003158217.1	WP_003158217.1	WP_003082192.1	WP_003082192.1
Adherence	Flagella	fliR	fig1454219.22.peg.4260	PLES_39651	PSPA7_3879	PA1448	PA14_45740	WP_003083054.1	WP_003083054.1	WP_003114278.1	WP_003083054.1
Adherence	Flagella	fliQ	fig1454219.22.peg.4261	PLES_39661	PSPA7_3880	PA1447	PA14_45760	WP_003083053.1	WP_003083053.1	WP_003083053.1	WP_003083053.1
Adherence	Flagella	fliP	fig1454219.22.peg.4262	PLES_39671	PSPA7_3881	PA1446	PA14_45770	WP_003083052.1	WP_003083052.1	WP_003083052.1	WP_003083052.1
Adherence	Flagella	fliO	fig1454219.22.peg.4263	PLES_39681	PSPA7_3882	PA1445	PA14_45780	WP_003083051.1	WP_003083051.1	WP_003083051.1	WP_003083051.1
Adherence	Flagella	fliN	fig1454219.22.peg.4264	PLES_39691	PSPA7_3883	PA1444	PA14_45790	WP_003083049.1	WP_003083049.1	WP_003083049.1	WP_003083049.1
Adherence	Flagella	fliM	fig1454219.22.peg.4265	PLES_39701	PSPA7_3884	PA1443	PA14_45800	WP_003083045.1	WP_003083045.1	WP_003083045.1	WP_003083045.1
Adherence	Flagella	fliL	fig1454219.22.peg.4266	PLES_39711	PSPA7_3885	PA1442	PA14_45810	WP_003083042.1	WP_003083042.1	WP_003083042.1	WP_003083042.1
Adherence	Flagella	fliK	fig1454219.22.peg.4267	PLES_39721	PSPA7_3888	PA1441	PA14_45830	WP_003083038.1	WP_003122944.1	WP_010895568.1	WP_003140280.1
Adherence	Flagella	fliJ	fig1454219.22.peg.4623	PLES_42161	PSPA7_4266	PA1105	PA14_50080	WP_048521281.1	WP_003082220.1	WP_003082220.1	WP_003082220.1
Adherence	Flagella	fliI	fig1454219.22.peg.4624	PLES_42171	PSPA7_4267	PA1104	PA14_50100	WP_022580173.1	WP_003086458.1	WP_003086458.1	WP_003086458.1
Adherence	Flagella	fliH	fig1454219.22.peg.4625	PLES_42181	PSPA7_4268	PA1103	PA14_50110	WP_003082217.1	WP_003082217.1	WP_003082217.1	WP_003140589.1
Adherence	Flagella	fliG	fig1454219.22.peg.4626	PLES_42191	PSPA7_4269	PA1102	PA14_50130	WP_003082212.1	WP_003082212.1	WP_003082212.1	WP_003082212.1
Adherence	Flagella	fliF	fig1454219.22.peg.4627	PLES_42201	PSPA7_4270	PA1101	PA14_50140	WP_003109118.1	WP_003109118.1	WP_003109118.1	WP_003109118.1
Adherence	Flagella	fliE	fig1454219.22.peg.4628	PLES_42211	PSPA7_4271	PA1100	PA14_50160	WP_003086454.1	WP_003082207.1	WP_003086454.1	WP_003140591.1
Adherence	Flagella	fliD	fig1454219.22.peg.4635	PLES_42271	PSPA7_4277	PA1094	PA14_50270	WP_048521286.1	WP_003123161.1	WP_003082190.1	WP_003140595.1
Adherence	Flagella	fliC	fig1454219.22.peg.4637	PLES_42291	PSPA7_4279	PA1092	PA14_50290	WP_003158216.1	WP_003120600.1	WP_003112503.1	WP_003082185.1
Adherence	Flagella	fliA	fig1454219.22.peg.4253	PLES_39581	PSPA7_3872	PA1455	PA14_45630	WP_003083070.1	WP_016561722.1	WP_003083070.1	WP_003083070.1
Adherence	Flagella	flhF	fig1454219.22.peg.4255	PLES_39601	PSPA7_3874	PA1453	PA14_45660	WP_030046404.1	WP_014603119.1	WP_003114281.1	WP_003087102.1
Adherence	Flagella	flhB	fig1454219.22.peg.4259	PLES_39641	PSPA7_3878	PA1449	PA14_45720	WP_003083056.1	WP_014603121.1	WP_003083056.1	WP_003083056.1
Adherence	Flagella	flhA	fig1454219.22.peg.4256	PLES_39611	PSPA7_3875	PA1452	PA14_45680	WP_003087100.1	WP_003083059.1	WP_003083059.1	WP_003083059.1
Adherence	Flagella	flgN	fig1454219.22.peg.2171	PLES_17121	PSPA7_1778	PA3352	PA14_20720	WP_003091733.1	WP_003091733.1	WP_003113135.1	WP_003091733.1
Adherence	Flagella	flgM	fig1454219.22.peg.2172	PLES_17131	PSPA7_1779	PA3351	PA14_20730	WP_003098742.1	WP_003098742.1	WP_003098742.1	WP_003091732.1
Adherence	Flagella	flgL	fig1454219.22.peg.4647	PLES_42341	PSPA7_4290	PA1087	PA14_50340	WP_003086414.1	WP_003086414.1	WP_003112506.1	WP_003111492.1
Adherence	Flagella	flgK	fig1454219.22.peg.4648	PLES_42351	PSPA7_4291	PA1086	PA14_50360	WP_016851894.1	WP_003123167.1	WP_003112507.1	WP_003140599.1
Adherence	Flagella	flgJ	fig1454219.22.peg.4649	PLES_42361	PSPA7_4292	PA1085	PA14_50380	WP_016253737.1	WP_003082172.1	WP_003112508.1	WP_003116316.1
Adherence	Flagella	flgI	fig1454219.22.peg.4650	PLES_42371	PSPA7_4293	PA1084	PA14_50410	WP_003082169.1	WP_003082169.1	WP_003082169.1	WP_003082169.1
Adherence	Flagella	flgH	fig1454219.22.peg.4651	PLES_42381	PSPA7_4294	PA1083	PA14_50420	WP_003082166.1	WP_003082166.1	WP_003082166.1	WP_003086407.1
Adherence	Flagella	flgG	fig1454219.22.peg.4652	PLES_42391	PSPA7_4295	PA1082	PA14_50430	WP_003082164.1	WP_003082164.1	WP_003082164.1	WP_003082164.1
Adherence	Flagella	flgF	fig1454219.22.peg.4653	PLES_42401	PSPA7_4296	PA1081	PA14_50440	WP_003082159.1	WP_003082159.1	WP_003082159.1	WP_003082159.1
Adherence	Flagella	flgE	fig1454219.22.peg.4654	PLES_42411	PSPA7_4297	PA1080	PA14_50450	WP_003082154.1	WP_003082154.1	WP_003082154.1	WP_003086405.1
Adherence	Flagella	flgD	fig1454219.22.peg.4655	PLES_42421	PSPA7_4298	PA1079	PA14_50460	WP_003082153.1	WP_003082153.1	WP_003082153.1	WP_003111390.1
Adherence	Flagella	flgC	fig1454219.22.peg.4656	PLES_42431	PSPA7_4299	PA1078	PA14_50470	WP_003082150.1	WP_003082150.1	WP_003082150.1	WP_003082150.1
Adherence	Flagella	flgB	fig1454219.22.peg.4657	PLES_42441	PSPA7_4300	PA1077	PA14_50480	WP_003082144.1	WP_003082144.1	WP_003082144.1	WP_003082144.1
Adherence	Flagella	flgA	fig1454219.22.peg.2173	PLES_17141	PSPA7_1780	PA3350	PA14_20740	WP_003098745.1	WP_014602660.1	WP_003098745.1	WP_003091731.1
Adherence	Flagella	fleS	fig1454219.22.peg.4630	PLES_42231	PSPA7_4273	PA1098	PA14_50200	WP_048521283.1	WP_003082199.1	WP_003086450.1	WP_003109120.1
Adherence	Flagella	fleR	fig1454219.22.peg.4629	PLES_42221	PSPA7_4272	PA1099	PA14_50180	WP_003082202.1	WP_014603176.1	WP_003082202.1	WP_003082202.1
Adherence	Flagella	fleQ	fig1454219.22.peg.4631	PLES_42241	PSPA7_4274	PA1097	PA14_50220	WP_003086448.1	WP_003086448.1	WP_003086448.1	WP_003086448.1
Adherence	Flagella	fleN	fig1454219.22.peg.4254	PLES_39591	PSPA7_3873	PA1454	PA14_45640	WP_003083064.1	WP_003083064.1	WP_003083064.1	WP_003083064.1
Adherence	Flagella	flaG	fig1454219.22.peg.4636	PLES_42281	PSPA7_4278	PA1093	PA14_50280	WP_003086436.1	WP_003086436.1	WP_003112502.1	WP_003082188.1
Adherence	LPS O-antigen (P. aeruginosa)	Undetermined	fig1454219.22.peg.2376; fig1454219.22.peg.2387; fig1454219.22.peg.2388; fig1454219.22.peg.2389; fig1454219.22.peg.3777	PLES_19081; PLES_19091; PLES_19101; PLES_19111; PLES_19121; PLES_19131; PLES_19141; PLES_19151; PLES_19161; PLES_19171; PLES_19181	PSPA7_1969; PSPA7_1970; PSPA7_1971; PSPA7_1972; PSPA7_1973; PSPA7_1974; PSPA7_1975; PSPA7_1976; PSPA7_1977; PSPA7_1978; PSPA7_1979; PSPA7_1980; PSPA7_1981; PSPA7_1982; PSPA7_1983; PSPA7_1984; PSPA7_1985; PSPA7_1986	PA3141; PA3142; PA3143; PA3144; PA3145; PA3146; PA3147; PA3148; PA3149; PA3150; PA3151; PA3152; PA3153; PA3154; PA3155; PA3156; PA3157; PA3158; PA3159; PA3160	PA14_23360; PA14_23370; PA14_23380; PA14_23390; PA14_23400; PA14_23410; PA14_23420; PA14_23430; PA14_23440; PA14_23450; PA14_23460; PA14_23470	Undetermined	Undetermined	Undetermined	Undetermined
Adherence	Type IV pili biosynthesis	pilZ	fig1454219.22.peg.2577	PLES_21031	PSPA7_2201	PA2960	PA14_25770	WP_003091119.1	WP_003091119.1	WP_003091119.1	WP_003091119.1
Adherence	Type IV pili biosynthesis	pilY2	fig1454219.22.peg.902	PLES_49381	PSPA7_5195	PA4555	-	WP_003102609.1	WP_003102609.1	WP_003102609.1	WP_016254060.1
Adherence	Type IV pili biosynthesis	pilY1	fig1454219.22.peg.903	PLES_49371	PSPA7_5194	PA4554	PA14_60310	WP_003123397.1	WP_003123397.1	WP_003115287.1	WP_003141555.1
Adherence	Type IV pili biosynthesis	pilX	fig1454219.22.peg.904	PLES_49361	PSPA7_5193	PA4553	PA14_60300	WP_003112826.1	WP_003112826.1	WP_003112826.1	WP_003116263.1
Adherence	Type IV pili biosynthesis	pilW	fig1454219.22.peg.905	PLES_49351	PSPA7_5192	PA4552	PA14_60290	WP_048521676.1	WP_003119422.1	WP_003119422.1	WP_016254061.1
Adherence	Type IV pili biosynthesis	pilV	fig1454219.22.peg.906	PLES_49341	PSPA7_5191	PA4551	-	WP_003119423.1	WP_003119423.1	WP_003119423.1	WP_003116261.1
Adherence	Type IV pili biosynthesis	pilU	fig1454219.22.peg.5361	PLES_03941	PSPA7_0496	PA0396	PA14_05190	WP_003100959.1	WP_003100959.1	WP_003100959.1	WP_003110016.1
Adherence	Type IV pili biosynthesis	pilT	fig1454219.22.peg.5362	PLES_03931	PSPA7_0495	PA0395	PA14_05180	WP_003084552.1	WP_003084552.1	WP_003084552.1	WP_003084552.1
Adherence	Type IV pili biosynthesis	pilS	fig1454219.22.peg.911	PLES_49291	PSPA7_5186	PA4546	PA14_60250	WP_003110428.1	WP_003094692.1	WP_003094692.1	WP_003094692.1
Adherence	Type IV pili biosynthesis	pilR	fig1454219.22.peg.910	PLES_49301	PSPA7_5187	PA4547	PA14_60260	WP_003094694.1	WP_003094694.1	WP_003094694.1	WP_003094694.1
Adherence	Type IV pili biosynthesis	pilQ	fig1454219.22.peg.390	PLES_54301	PSPA7_5777	PA5040	PA14_66620	WP_012614629.1	WP_014603377.1	WP_003114575.1	WP_003141780.1
Adherence	Type IV pili biosynthesis	pilP	fig1454219.22.peg.389	PLES_54311	PSPA7_5778	PA5041	PA14_66630	WP_003095836.1	WP_003095836.1	WP_003095836.1	WP_003116136.1
Adherence	Type IV pili biosynthesis	pilO	fig1454219.22.peg.388	PLES_54321	PSPA7_5779	PA5042	PA14_66640	WP_003103268.1	WP_003103268.1	WP_003103268.1	WP_003116135.1
Adherence	Type IV pili biosynthesis	pilN	fig1454219.22.peg.387	PLES_54331	PSPA7_5780	PA5043	PA14_66650	WP_003095839.1	WP_003095839.1	WP_003095839.1	WP_003141783.1
Adherence	Type IV pili biosynthesis	pilM	fig1454219.22.peg.386	PLES_54341	PSPA7_5781	PA5044	PA14_66660	WP_003110888.1	WP_003110888.1	WP_003110888.1	WP_003110888.1
Adherence	Type IV pili biosynthesis	pilF	fig1454219.22.peg.1724	PLES_11691	PSPA7_1309	PA3805	PA14_14850	WP_003092804.1	WP_003092804.1	WP_003113801.1	WP_003092804.1
Adherence	Type IV pili biosynthesis	pilE	fig1454219.22.peg.901	PLES_49391	PSPA7_5196	PA4556	PA14_60320	WP_003094721.1	WP_003094721.1	WP_003094721.1	WP_003116267.1
Adherence	Type IV pili biosynthesis	pilD	fig1454219.22.peg.930	PLES_49111	PSPA7_5164	PA4528	PA14_58770	WP_003107301.1	WP_003107301.1	WP_003112839.1	WP_003141356.1
Adherence	Type IV pili biosynthesis	pilC	fig1454219.22.peg.931	PLES_49101	PSPA7_5163	PA4527	PA14_58760	WP_003107299.1	WP_003161763.1	WP_003112840.1	WP_016254080.1
Adherence	Type IV pili biosynthesis	pilB	fig1454219.22.peg.932	PLES_49091	PSPA7_5162	PA4526	PA14_58750	WP_003122078.1	WP_003107297.1	WP_003112841.1	WP_003141354.1
Adherence	Type IV pili biosynthesis	pilA	fig1454219.22.peg.933	PLES_49071	PSPA7_5161	PA4525	PA14_58730	WP_048521673.1	WP_003161762.1	WP_003112842.1	WP_003141352.1
Adherence	Type IV pili biosynthesis	fimV	fig1454219.22.peg.2415	PLES_19441	PSPA7_2018	PA3115	PA14_23830	WP_023117692.1	WP_003163304.1	WP_003163304.1	WP_003138501.1
Adherence	Type IV pili biosynthesis	fimU	fig1454219.22.peg.907	PLES_49331	PSPA7_5190	PA4550	PA14_60280	WP_003102598.1	WP_003102598.1	WP_003102598.1	WP_003141552.1
Adherence	Type IV pili biosynthesis	fimT	fig1454219.22.peg.908	PLES_49321	PSPA7_5189	PA4549	-	WP_003102595.1	WP_003161431.1	WP_003112829.1	WP_016254062.1
Adherence	Type IV pili twitching motility related proteins	pilK	fig1454219.22.peg.5345	PLES_04101	PSPA7_0512	PA0412	PA14_05380	WP_003100938.1	WP_003100938.1	WP_003100938.1	WP_003084594.1
Adherence	Type IV pili twitching motility related proteins	pilJ	fig1454219.22.peg.5346	PLES_04091	PSPA7_0511	PA0411	PA14_05360	WP_003084592.1	WP_003084592.1	WP_003100940.1	WP_003084592.1
Adherence	Type IV pili twitching motility related proteins	pilI	fig1454219.22.peg.5347	PLES_04081	PSPA7_0510	PA0410	PA14_05340	WP_003084590.1	WP_003084590.1	WP_003084590.1	WP_003084590.1
Adherence	Type IV pili twitching motility related proteins	pilH	fig1454219.22.peg.5348	PLES_04071	PSPA7_0509	PA0409	PA14_05330	WP_003084587.1	WP_003084587.1	WP_003084587.1	WP_003084587.1
Adherence	Type IV pili twitching motility related proteins	pilG	fig1454219.22.peg.5349	PLES_04061	PSPA7_0508	PA0408	PA14_05320	WP_003084583.1	WP_003084583.1	WP_003084583.1	WP_003084583.1
Adherence	Type IV pili twitching motility related proteins	chpE	fig1454219.22.peg.5340	PLES_04151	PSPA7_0517	PA0417	PA14_05430	WP_003084610.1	WP_003084610.1	WP_003084610.1	WP_003084610.1
Adherence	Type IV pili twitching motility related proteins	chpD	fig1454219.22.peg.5341	PLES_04141	PSPA7_0516	PA0416	PA14_05420	WP_003117898.1	WP_014602391.1	WP_003111539.1	WP_003128976.1
Adherence	Type IV pili twitching motility related proteins	chpC	fig1454219.22.peg.5342	PLES_04131	PSPA7_0515	PA0415	PA14_05410	WP_003106119.1	WP_003106119.1	WP_003114895.1	WP_003084602.1
Adherence	Type IV pili twitching motility related proteins	chpB	fig1454219.22.peg.5343	PLES_04121	PSPA7_0514	PA0414	PA14_05400	WP_003118811.1	WP_003084598.1	WP_003118811.1	WP_004365048.1
Adherence	Type IV pili twitching motility related proteins	chpA	fig1454219.22.peg.5344	PLES_04111	PSPA7_0513	PA0413	PA14_05390	WP_048520715.1	WP_014602390.1	WP_003114893.1	WP_004365046.1
Antimicrobial activity	Phe-zines biosynthesis	phzS	fig1454219.22.peg.1251	PLES_07101	PSPA7_0881	PA4217	PA14_09400	WP_003142876.1	WP_014602467.1	WP_003115086.1	WP_003093633.1
Antimicrobial activity	Phe-zines biosynthesis	phzM	fig1454219.22.peg.1256	PLES_07181	PSPA7_0889	PA4209	PA14_09490	WP_031632099.1	WP_003093617.1	WP_003093617.1	WP_003093617.1
Antimicrobial activity	Phe-zines biosynthesis	phzH	fig1454219.22.peg.5708	PLES_00521	-	PA0051	PA14_00640	WP_033989795.1	WP_014602979.1	WP_003114665.1	WP_003111526.1
Antimicrobial activity	Phe-zines biosynthesis	phzG2	fig|1454219.22.peg.3772	PLES_34191	PSPA7_3379	PA1905	PA14_39880	WP_003112073.1	WP_003112073.1	WP_003112073.1	WP_093945134.1
Antimicrobial activity	Phe-zines biosynthesis	phzG1	fig|1454219.22.peg.3772	PLES_07111	PSPA7_0883	PA4216	PA14_09410	WP_003112073.1	WP_003112073.1	WP_003112073.1	WP_093945134.1
Antimicrobial activity	Phe-zines biosynthesis	phzF2	-	PLES_34201	PSPA7_3380	PA1904	PA14_39890	-	-	-	-
Antimicrobial activity	Phe-zines biosynthesis	phzF1	fig|1454219.22.peg.3773	PLES_07121	PSPA7_0884	PA4215	PA14_09420	WP_003093628.1	WP_003093628.1	WP_003093628.1	WP_003093628.1
Antimicrobial activity	Phe-zines biosynthesis	phzE2	fig|1454219.22.peg.3774	PLES_34211	PSPA7_3381	PA1903	PA14_39910	WP_003117653.1	WP_003118954.1	WP_003118954.1	WP_003137488.1
Antimicrobial activity	Phe-zines biosynthesis	phzE1	fig|1454219.22.peg.3774	PLES_07131	PSPA7_0885	PA4214	PA14_09440	WP_012613547.1	WP_003118954.1	WP_003118954.1	WP_003137488.1
Antimicrobial activity	Phe-zines biosynthesis	phzD2	fig|1454219.22.peg.3775	PLES_34221	PSPA7_3382	PA1902	PA14_39925	WP_003093625.1	WP_014602468.1	WP_003093625.1	WP_003093625.1
Antimicrobial activity	Phe-zines biosynthesis	phzD1	fig|1454219.22.peg.3775	PLES_07141	PSPA7_0886	PA4213	PA14_09450	WP_003093625.1	WP_014602468.1	WP_003093625.1	WP_003093625.1
Antimicrobial activity	Phe-zines biosynthesis	phzC2	fig|1454219.22.peg.3776	PLES_34231	PSPA7_3383	PA1901	PA14_39945	WP_003093621.1	WP_003093621.1	WP_003093621.1	WP_011666699.1
Antimicrobial activity	Phe-zines biosynthesis	phzC1	fig|1454219.22.peg.3776	PLES_07151	PSPA7_0887	PA4212	PA14_09460	WP_003093621.1	WP_003093621.1	WP_003093621.1	WP_011666699.1
Antimicrobial activity	Phe-zines biosynthesis	phzB2	fig|1454219.22.peg.3780	PLES_34241	PSPA7_3384	PA1900	PA14_39960	WP_003115119.1	WP_003115119.1	WP_003115119.1	WP_003115119.1
Antimicrobial activity	Phe-zines biosynthesis	phzB1	fig|1454219.22.peg.1253	PLES_07161	PSPA7_0888	PA4211	PA14_09470	WP_003123955.1	WP_003123955.1	WP_003114730.1	WP_003123955.1
Antimicrobial activity	Phe-zines biosynthesis	phzA2	fig|1454219.22.peg.3781	PLES_34251	PSPA7_3385	PA1899	PA14_39970	WP_003450170.1	WP_003450170.1	WP_003117657.1	WP_009877875.1
Antimicrobial activity	Phe-zines biosynthesis	phzA1	fig|1454219.22.peg.1254	PLES_07171	PSPA7_0888	PA4210	PA14_09480	WP_003114729.1	WP_003114729.1	WP_003114729.1	WP_003137497.1
Antiphagocytosis	Algi-te biosynthesis	algX	fig1454219.22.peg.1994	PLES_14871	PSPA7_1599	PA3546	PA14_18480	WP_003162733.1	WP_003092107.1	WP_003112885.1	WP_003092107.1
Antiphagocytosis	Algi-te biosynthesis	algL	fig1454219.22.peg.1993	PLES_14861	PSPA7_1598	PA3547	PA14_18470	WP_003092108.1	WP_003092108.1	WP_003092108.1	WP_003092108.1
Antiphagocytosis	Algi-te biosynthesis	algK	fig1454219.22.peg.1997	PLES_14901	PSPA7_1602	PA3543	PA14_18520	WP_003112887.1	WP_014602627.1	WP_003112887.1	WP_003110463.1
Antiphagocytosis	Algi-te biosynthesis	algJ	fig1454219.22.peg.1990	PLES_14841	PSPA7_1596	PA3549	PA14_18430	WP_003092111.1	WP_003092111.1	WP_003092111.1	WP_003092111.1
Antiphagocytosis	Algi-te biosynthesis	algI	fig1454219.22.peg.1991	PLES_14851	PSPA7_1597	PA3548	PA14_18450	WP_003110467.1	WP_003110467.1	WP_003112884.1	WP_003138085.1
Antiphagocytosis	Algi-te biosynthesis	algG	fig1454219.22.peg.1995	PLES_14881	PSPA7_1600	PA3545	PA14_18500	WP_003158303.1	WP_003110465.1	WP_003110465.1	WP_003138099.1
Antiphagocytosis	Algi-te biosynthesis	algF	fig1454219.22.peg.1989	PLES_14831	PSPA7_1595	PA3550	PA14_18410	WP_003092112.1	WP_003092112.1	WP_003092112.1	WP_003138083.1
Antiphagocytosis	Algi-te biosynthesis	algE	fig1454219.22.peg.1996	PLES_14891	PSPA7_1601	PA3544	PA14_18510	WP_003110464.1	WP_003159525.1	WP_003092105.1	WP_003138101.1
Antiphagocytosis	Algi-te biosynthesis	algD	fig1454219.22.peg.2000	PLES_14931	PSPA7_1605	PA3540	PA14_18580	WP_003110461.1	WP_003110461.1	WP_003110461.1	WP_003110461.1
Antiphagocytosis	Algi-te biosynthesis	algC	fig1454219.22.peg.98	PLES_57171	PSPA7_6098	PA5322	PA14_70270	WP_003114359.1	WP_014603421.1	WP_003114359.1	WP_016254361.1
Antiphagocytosis	Algi-te biosynthesis	algA	fig1454219.22.peg.1988	PLES_14821	PSPA7_1594	PA3551	PA14_18380	WP_003092113.1	WP_003092113.1	WP_003092113.1	WP_003092113.1
Antiphagocytosis	Algi-te biosynthesis	alg8	fig1454219.22.peg.1999	PLES_14921	PSPA7_1604	PA3541	PA14_18565	WP_003119545.1	WP_073636927.1	WP_003119545.1	WP_003138103.1
Antiphagocytosis	Algi-te biosynthesis	alg44	fig1454219.22.peg.1998	PLES_14911	PSPA7_1603	PA3542	PA14_18550	WP_003092101.1	WP_003092101.1	WP_003092101.1	WP_003092101.1
Antiphagocytosis	Algi-te regulation	mucP	fig1454219.22.peg.1887	PLES_13861	PSPA7_1490	PA3649	PA14_17140	WP_023118827.1	WP_003119346.1	WP_003098594.1	WP_003138017.1
Antiphagocytosis	Algi-te regulation	mucE	fig1454219.22.peg.1440	PLES_09431	PSPA7_1072	PA4033	PA14_11670	WP_003093256.1	WP_003093256.1	WP_003093256.1	WP_003093256.1
Antiphagocytosis	Algi-te regulation	mucD	fig1454219.22.peg.4972	PLES_45771	PSPA7_4753	PA0766	PA14_54390	WP_003114183.1	WP_003114183.1	WP_003114183.1	WP_003140933.1
Antiphagocytosis	Algi-te regulation	mucC	fig1454219.22.peg.4973	PLES_45781	PSPA7_4754	PA0765	PA14_54400	WP_003110245.1	WP_003110245.1	WP_003110245.1	WP_003140935.1
Antiphagocytosis	Algi-te regulation	mucB	fig1454219.22.peg.4974	PLES_45791	PSPA7_4755	PA0764	PA14_54410	WP_003101960.1	WP_003101960.1	WP_003101960.1	WP_003140937.1
Antiphagocytosis	Algi-te regulation	mucA	fig1454219.22.peg.4975	PLES_45801	PSPA7_4756	PA0763	PA14_54420	WP_003101958.1	WP_003101958.1	-	WP_003101958.1
Antiphagocytosis	Algi-te regulation	algZ	fig1454219.22.peg.160	PLES_56561	PSPA7_6008	PA5262	PA14_69480	WP_003096404.1	WP_003096404.1	WP_003096404.1	WP_003096404.1
Antiphagocytosis	Algi-te regulation	algW	fig1454219.22.peg.1017	PLES_48251	PSPA7_5018	PA4446	PA14_57760	WP_003098831.1	WP_003098831.1	WP_003098831.1	WP_003094320.1
Antiphagocytosis	Algi-te regulation	algU	fig1454219.22.peg.4976	PLES_45811	PSPA7_4757	PA0762	PA14_54430	WP_003085543.1	WP_003085543.1	WP_003085543.1	WP_003085543.1
Antiphagocytosis	Algi-te regulation	algR	fig1454219.22.peg.161	PLES_56551	PSPA7_6007	PA5261	PA14_69470	WP_003096397.1	WP_003096397.1	WP_003096397.1	WP_003096397.1
Antiphagocytosis	Algi-te regulation	algQ	fig1454219.22.peg.167	PLES_56491	PSPA7_6001	PA5255	PA14_69390	WP_003120370.1	WP_003120370.1	WP_003120370.1	WP_003120370.1
Antiphagocytosis	Algi-te regulation	algP/algR3	fig1454219.22.peg.169	PLES_56471	PSPA7_5998	PA5253	PA14_69370	WP_048521737.1	WP_004352333.1	-	WP_089502923.1
Biosurfactant	Rhamnolipid biosynthesis	rhlC	fig1454219.22.peg.4594	PLES_41891	-	PA1130	PA14_49760	WP_003082283.1	WP_003082283.1	WP_003112489.1	WP_003140566.1
Biosurfactant	Rhamnolipid biosynthesis	rhlB	fig1454219.22.peg.2041	PLES_15341	PSPA7_1648	PA3478	PA14_19110	WP_019371560.1	WP_003092007.1	WP_003092007.1	WP_003092007.1
Biosurfactant	Rhamnolipid biosynthesis	rhlA	fig1454219.22.peg.2040	PLES_15331	PSPA7_1647	PA3479	PA14_19100	WP_003092013.1	WP_003092013.1	WP_003113897.1	WP_003092013.1
Enzyme	Hemolytic phospholipase C	plcH	fig1454219.22.peg.4893	PLES_44741	PSPA7_4676	PA0844	PA14_53360	WP_003085833.1	WP_014603212.1	WP_003114225.1	WP_003140852.1
Enzyme	Non-hemolytic phospholipase C	plcN	fig1454219.22.peg.2206	PLES_17461	PSPA7_1801	PA3319	PA14_21110	WP_003113149.1	WP_003113149.1	WP_003113149.1	WP_003138281.1
Enzyme	Phospholipase C	plcB	fig1454219.22.peg.5740	PLES_00251	PSPA7_0027	PA0026	PA14_00300	WP_003111200.1	WP_003111200.1	WP_003111200.1	WP_003097316.1
Enzyme	Phospholipase D	pldA	-	-	-	PA3487	PA14_18970	-	-	WP_003112916.1	WP_003138138.1
Iron uptake	Achromobactin biosynthesis and transport	cbrD	-	-	-	-	-	-	-	-	-
Iron uptake	Achromobactin biosynthesis and transport	cbrC	-	-	-	-	-	-	-	-	-
Iron uptake	Achromobactin biosynthesis and transport	cbrB	-	-	-	-	-	-	-	-	-
Iron uptake	Achromobactin biosynthesis and transport	cbrA	-	-	-	-	-	-	-	-	-
Iron uptake	Achromobactin biosynthesis and transport	acsD	-	-	PSPA7_3094	-	-	-	-	-	-
Iron uptake	Achromobactin biosynthesis and transport	acsC	-	-	-	-	-	-	-	-	-
Iron uptake	Achromobactin biosynthesis and transport	acsB	fig|1454219.22.peg.1340	-	PSPA7_3089	-	-	WP_003113007.1	WP_003101259.1	WP_003113007.1	WP_003137557.1
Iron uptake	Achromobactin biosynthesis and transport	acsA	-	-	PSPA7_3092	-	-	-	-	-	-
Iron uptake	Pyochelin	pchR	fig1454219.22.peg.1241	PLES_07001	PSPA7_0873	PA4227	PA14_09260	WP_003106955.1	WP_003106955.1	WP_003106955.1	WP_003106955.1
Iron uptake	Pyochelin	pchI	fig1454219.22.peg.1246	PLES_07051	PSPA7_0878	PA4222	PA14_09320	WP_009877100.1	WP_014602463.1	WP_003115082.1	WP_003137474.1
Iron uptake	Pyochelin	pchH	fig1454219.22.peg.1245	PLES_07041	PSPA7_0877	PA4223	PA14_09300	WP_003123949.1	WP_014602462.1	WP_003115081.1	WP_003137473.1
Iron uptake	Pyochelin	pchG	fig1454219.22.peg.1244	PLES_07031	PSPA7_0876	PA4224	PA14_09290	WP_014602461.1	WP_014602461.1	WP_003115080.1	WP_003137472.1
Iron uptake	Pyochelin	pchF	fig1454219.22.peg.1243	PLES_07021	PSPA7_0875	PA4225	PA14_09280	WP_048520762.1	WP_014602460.1	WP_003113143.1	WP_003137470.1
Iron uptake	Pyochelin	pchE	fig1454219.22.peg.1242	PLES_07011	PSPA7_0874	PA4226	PA14_09270	WP_014602459.1	WP_014602459.1	WP_003113143.1	WP_003137469.1
Iron uptake	Pyochelin	pchD	fig1454219.22.peg.1240	PLES_06991	PSPA7_0872	PA4228	PA14_09240	WP_003118945.1	WP_003118945.1	WP_003114688.1	WP_003137468.1
Iron uptake	Pyochelin	pchC	fig1454219.22.peg.1239	PLES_06981	PSPA7_0871	PA4229	PA14_09230	WP_048520760.1	WP_014602458.1	WP_003114687.1	WP_003137465.1
Iron uptake	Pyochelin	pchB	fig1454219.22.peg.1238	PLES_06971	PSPA7_0870	PA4230	PA14_09220	WP_003106950.1	WP_003106950.1	WP_003106950.1	WP_003137464.1
Iron uptake	Pyochelin	pchA	fig1454219.22.peg.1237	PLES_06961	PSPA7_0869	PA4231	PA14_09210	WP_014602457.1	WP_014602457.1	WP_003114686.1	WP_003129314.1
Iron uptake	Pyochelin receptor	fptA	fig1454219.22.peg.1247	PLES_07061	PSPA7_0879	PA4221	PA14_09340	WP_003118950.1	WP_031629118.1	WP_003111969.1	WP_003111969.1
Iron uptake	Pyoverdine	pvdY	fig1454219.22.peg.3217	PLES_28681	PSPA7_2826	PA2427	PA14_33250	WP_003116903.1	WP_003116903.1	-	WP_003139215.1
Iron uptake	Pyoverdine	pvdS	fig1454219.22.peg.3218	PLES_28691	PSPA7_2827	PA2426	PA14_33260	WP_003116904.1	WP_003089661.1	WP_003084762.1	WP_003113068.1
Iron uptake	Pyoverdine	pvdQ	fig1454219.22.peg.3270	PLES_29171	PSPA7_2876	PA2385	PA14_33820	WP_016561917.1	WP_014602896.1	WP_003114943.1	WP_003139299.1
Iron uptake	Pyoverdine	pvdP	fig1454219.22.peg.3262	PLES_29101	PSPA7_2868	PA2392	PA14_33740	WP_003163333.1	WP_023131489.1	-	WP_003139293.1
Iron uptake	Pyoverdine	pvdO	fig1454219.22.peg.3259	PLES_29071	PSPA7_2864	PA2395	PA14_33710	WP_003110606.1	WP_003110606.1	-	WP_003139292.1
Iron uptake	Pyoverdine	pvdN	fig1454219.22.peg.3260	PLES_29081	PSPA7_2865	PA2394	PA14_33720	WP_003114503.1	WP_003122677.1	WP_003113995.1	WP_003122677.1
Iron uptake	Pyoverdine	pvdM	fig1454219.22.peg.3261	PLES_29091	PSPA7_2866	PA2393	PA14_33730	WP_003450962.1	WP_014602893.1	WP_003114445.1	WP_003103610.1
Iron uptake	Pyoverdine	pvdL	fig1454219.22.peg.3220	PLES_28711	PSPA7_2829	PA2424	PA14_33280	WP_048521084.1	WP_014602881.1	WP_003113143.1	WP_003139218.1
Iron uptake	Pyoverdine	pvdJ	fig1454219.22.peg.3250; fig1454219.22.peg.3252	PLES_28961	PSPA7_2860	PA2400	PA14_33630	WP_162231726.1	WP_158309807.1	WP_003113143.1	WP_078463717.1
Iron uptake	Pyoverdine	pvdI	fig1454219.22.peg.3249	PLES_28951	PSPA7_2859	PA2402	PA14_33610	WP_048521086.1	WP_014602890.1	WP_003113143.1	WP_011666644.1
Iron uptake	Pyoverdine	pvdH	fig1454219.22.peg.3238	PLES_28831	PSPA7_2846	PA2413	PA14_33500	WP_003089638.1	WP_003089638.1	WP_003106268.1	WP_003089638.1
Iron uptake	Pyoverdine	pvdG	fig1454219.22.peg.3219	PLES_28701	PSPA7_2828	PA2425	PA14_33270	WP_003102981.1	WP_003116905.1	WP_003114687.1	WP_003139216.1
Iron uptake	Pyoverdine	pvdF	fig1454219.22.peg.3258	PLES_29061	PSPA7_2863	PA2396	PA14_33700	WP_003144003.1	WP_025921231.1	-	WP_003114501.1
Iron uptake	Pyoverdine	pvdE	fig1454219.22.peg.3257	PLES_28991; PLES_29021; PLES_29051	PSPA7_2862	PA2397	PA14_33690	WP_003116932.1	WP_003116932.1	WP_003085865.1	WP_003103601.1
Iron uptake	Pyoverdine	pvdD	fig1454219.22.peg.3253; fig1454219.22.peg.3254; fig1454219.22.peg.3255	PLES_28971	-	PA2399	PA14_33650	WP_162231726.1	WP_158309807.1	WP_003113143.1	WP_031641626.1
Iron uptake	Pyoverdine	pvdA	fig1454219.22.peg.3269	PLES_29161	PSPA7_2874	PA2386	PA14_33810	WP_003089540.1	WP_003144017.1	-	WP_003114509.1
Iron uptake	Pyoverdine receptors	fpvA	fig1454219.22.peg.3256	PLES_28981; PLES_29011; PLES_29041	PSPA7_2861	PA2398	PA14_33680	WP_023465191.1	WP_012613556.1	WP_003112989.1	WP_003139291.1
Iron uptake	Yersiniabactin	ybtQ	-	-	-	-	-	-	-	-	-
Iron uptake	Yersiniabactin	ybtP	-	-	-	-	-	-	-	-	-
Iron uptake	Yersiniabactin	ybtA	-	-	-	-	-	-	-	-	-
Iron uptake	Yersiniabactin	irp5	-	-	-	-	-	-	-	-	-
Iron uptake	Yersiniabactin	irp4	-	-	-	-	-	-	-	-	-
Iron uptake	Yersiniabactin	irp3	-	-	-	-	-	-	-	-	-
Iron uptake	Yersiniabactin	irp2	-	-	-	-	-	-	-	-	-
Iron uptake	Yersiniabactin	irp1	-	-	-	-	-	-	-	-	-
Iron uptake	Yersiniabactin	fyuA	-	-	-	-	-	-	-	-	-
Protease	Alkaline protease	aprA	fig1454219.22.peg.4462	PLES_40631	PSPA7_4143	PA1249	PA14_48060	WP_003082542.1	WP_014603152.1	WP_003082542.1	WP_003086731.1
Protease	Elastase	lasB	fig1454219.22.peg.1812	PLES_12581	PSPA7_1397	PA3724	PA14_16250	WP_048520833.1	WP_003113835.1	WP_003113835.1	WP_003092588.1
Protease	Elastase	lasA	fig1454219.22.peg.3811	PLES_34521	PSPA7_3417	PA1871	PA14_40290	WP_033888031.1	WP_003120216.1	WP_010895585.1	WP_003139897.1
Protease	Protease IV	prpL	fig1454219.22.peg.1292	PLES_07521	PSPA7_0919	PA4175	PA14_09900	WP_003110541.1	WP_003110541.1	WP_003112986.1	WP_003110541.1
Quorum sensing	Acylhomoserine lactone synthase	hdtS	fig1454219.22.peg.5761	PLES_00041	PSPA7_0005	PA0005	PA14_00060	WP_003100265.1	WP_003100265.1	WP_003100265.1	WP_003100265.1
Quorum sensing	N-(3-oxo-dodecanoyl)-L-homoserine lactone QS system	lasR	fig1454219.22.peg.4280	PLES_39841	PSPA7_3898	PA1430	PA14_45960	WP_048521169.1	WP_003082999.1	WP_003082999.1	WP_003082999.1
Quorum sensing	N-(3-oxo-dodecanoyl)-L-homoserine lactone QS system	lasI	fig1454219.22.peg.4278	PLES_39821	PSPA7_3897	PA1432	PA14_45940	WP_003083017.1	WP_003083017.1	WP_003083017.1	WP_003083017.1
Quorum sensing	N-(3-oxo-hexanoyl)-Lhomoserine lactone QS system	ahlR	-	-	-	-	-	-	-	-	-
Quorum sensing	N-(3-oxo-hexanoyl)-Lhomoserine lactone QS system	ahlI	-	-	-	-	-	-	-	-	-
Quorum sensing	N-(butanoyl)-L-homoserine lactone QS system	rhlR	fig1454219.22.peg.2042	PLES_15351	PSPA7_1649	PA3477	PA14_19120	WP_003119559.1	WP_003119559.1	WP_003119559.1	WP_003119559.1
Quorum sensing	N-(butanoyl)-L-homoserine lactone QS system	rhlI	fig1454219.22.peg.2043	PLES_15361	PSPA7_1650	PA3476	PA14_19130	WP_003111059.1	WP_003111059.1	WP_003113896.1	WP_003138177.1
Regulation	GacS/GacA two-component system	gacS	fig1454219.22.peg.4806	PLES_43881	PSPA7_4582	PA0928	PA14_52260	WP_048521372.1	WP_014603200.1	WP_003102426.1	WP_003102426.1
Regulation	GacS/GacA two-component system	gacA	fig1454219.22.peg.3000	PLES_26021	PSPA7_2613	PA2586	PA14_30650	WP_003090351.1	WP_003090351.1	WP_003090351.1	WP_003090351.1
Secretion system	Harpins	hrpZ1	-	-	-	-	-	-	-	-	-
Secretion system	Harpins	hrpW1	-	-	-	-	-	-	-	-	-
Secretion system	Harpins	hrpK1	-	-	-	-	-	-	-	-	-
Secretion system	Harpins	hrpA2	-	-	-	-	-	-	-	-	-
Secretion system	Harpins	hrpA1	-	-	-	-	-	-	-	-	-
Secretion system	Harpins	hopP1	-	-	-	-	-	-	-	-	-
Secretion system	Hcp secretion island-1 encoded type VI secretion system (H-T6SS)	Undetermined	fig1454219.22.peg.5689	PLES_00721	PSPA7_0142	PA0071	PA14_00830	-	-	-
Secretion system	Hcp secretion island-1 encoded type VI secretion system (H-T6SS)	Undetermined	fig1454219.22.peg.5688	PLES_00731	PSPA7_0143	PA0072	PA14_00850	-	-	-
Secretion system	Hcp secretion island-1 encoded type VI secretion system (H-T6SS)	Undetermined	fig1454219.22.peg.5687	PLES_00741	PSPA7_0144	PA0073	PA14_00860	-	-	-
Secretion system	Hcp secretion island-1 encoded type VI secretion system (H-T6SS)	Undetermined	fig1454219.22.peg.5684	PLES_00771	PSPA7_0147	PA0076	PA14_00900	-	-	-
Secretion system	Hcp secretion island-1 encoded type VI secretion system (H-T6SS)	Undetermined	fig1454219.22.peg.5682	PLES_00791	PSPA7_0149	PA0078	PA14_00925	-	-	-
Secretion system	Hcp secretion island-1 encoded type VI secretion system (H-T6SS)	Undetermined	fig1454219.22.peg.5681	PLES_00801	PSPA7_0150	PA0079	PA14_00940	-	-	-
Secretion system	Hcp secretion island-1 encoded type VI secretion system (H-T6SS)	Undetermined	fig1454219.22.peg.5680	PLES_00811	PSPA7_0151	PA0080	PA14_00960	-	-	-
Secretion system	Hcp secretion island-1 encoded type VI secretion system (H-T6SS)	Undetermined	fig1454219.22.peg.5677	PLES_00831	PSPA7_0154	PA0082	PA14_00990	-	-	-
Secretion system	Hcp secretion island-1 encoded type VI secretion system (H-T6SS)	Undetermined	fig1454219.22.peg.5676	PLES_00841	PSPA7_0155	PA0083	PA14_01010	-	-	-
Secretion system	Hcp secretion island-1 encoded type VI secretion system (H-T6SS)	Undetermined	fig1454219.22.peg.5675	PLES_00851	PSPA7_0156	PA0084	PA14_01020	-	-	-
Secretion system	Hcp secretion island-1 encoded type VI secretion system (H-T6SS)	Undetermined	fig1454219.22.peg.5673	PLES_00871	PSPA7_0158	PA0086	PA14_01040	-	-	-
Secretion system	Hcp secretion island-1 encoded type VI secretion system (H-T6SS)	Undetermined	fig1454219.22.peg.5672	PLES_00881	PSPA7_0159	PA0087	PA14_01060	-	-	-
Secretion system	Hcp secretion island-1 encoded type VI secretion system (H-T6SS)	Undetermined	fig1454219.22.peg.5671	PLES_00891	PSPA7_0160	PA0088	PA14_01070	-	-	-
Secretion system	Hcp secretion island-1 encoded type VI secretion system (H-T6SS)	Undetermined	fig1454219.22.peg.5670	PLES_00901	PSPA7_0161	PA0089	PA14_01080	-	-	-
Secretion system	Hcp secretion island-1 encoded type VI secretion system (H-T6SS)	vgrG1	fig1454219.22.peg.2896; fig1454219.22.peg.5664; fig1454219.22.peg.5668	PLES_00921	PSPA7_0163	PA0091	PA14_01110	WP_079455000.1	WP_003142374.1	WP_010895494.1	WP_011666527.1
Secretion system	Hcp secretion island-1 encoded type VI secretion system (H-T6SS)	pppA	fig1454219.22.peg.5685	PLES_00761	PSPA7_0146	PA0075	PA14_00890	WP_003106965.1	WP_003106965.1	WP_003106965.1	WP_003083639.1
Secretion system	Hcp secretion island-1 encoded type VI secretion system (H-T6SS)	ppkA	fig1454219.22.peg.5686	PLES_00751	PSPA7_0145	PA0074	PA14_00875	WP_016252829.1	WP_073624900.1	WP_073647870.1	WP_003136961.1
Secretion system	Hcp secretion island-1 encoded type VI secretion system (H-T6SS)	icmF1	fig1454219.22.peg.5683	PLES_00781	PSPA7_0148	PA0077	PA14_00910	WP_003111851.1	WP_009875647.1	WP_003106968.1	WP_003111851.1
Secretion system	Hcp secretion island-1 encoded type VI secretion system (H-T6SS)	hcp1	fig1454219.22.peg.5674	PLES_00861	PSPA7_0157	PA0085	PA14_01030	WP_003083670.1	WP_003083670.1	WP_003083670.1	WP_003083670.1
Secretion system	Hcp secretion island-1 encoded type VI secretion system (H-T6SS)	fha1	fig1454219.22.peg.5679	PLES_00821	PSPA7_0152	PA0081	PA14_00980	WP_010792415.1	WP_014602337.1	WP_003147054.1	WP_074209929.1
Secretion system	Hcp secretion island-1 encoded type VI secretion system (H-T6SS)	clpV1	fig1454219.22.peg.5669	PLES_00911	PSPA7_0162	PA0090	PA14_01100	WP_010793589.1	WP_014602339.1	WP_003115056.1	WP_003136970.1
Secretion system	P. aeruginosa TTSS	pscU	fig1454219.22.peg.4006	PLES_36361	-	PA1690	PA14_42660	WP_003103203.1	WP_003160027.1	WP_003103203.1	WP_003087668.1
Secretion system	P. aeruginosa TTSS	pscT	fig1454219.22.peg.4005	PLES_36351	-	PA1691	PA14_42640	WP_003103206.1	WP_003103206.1	WP_003114621.1	WP_003132884.1
Secretion system	P. aeruginosa TTSS	pscS	fig1454219.22.peg.4004	PLES_36341	-	PA1692	PA14_42630	WP_003087672.1	WP_003087672.1	WP_003087672.1	WP_003087672.1
Secretion system	P. aeruginosa TTSS	pscR	fig1454219.22.peg.4003	PLES_36331	-	PA1693	PA14_42620	WP_003087674.1	WP_003087674.1	WP_003087674.1	WP_003087674.1
Secretion system	P. aeruginosa TTSS	pscQ	fig1454219.22.peg.4002	PLES_36321	-	PA1694	PA14_42610	WP_023088396.1	WP_014603065.1	WP_003114622.1	WP_003140061.1
Secretion system	P. aeruginosa TTSS	pscP	fig1454219.22.peg.4001	-	-	PA1695	PA14_42600	WP_078801521.1	WP_079262951.1	WP_010895580.1	WP_011666708.1
Secretion system	P. aeruginosa TTSS	pscO	fig1454219.22.peg.4000	PLES_36311	-	PA1696	PA14_42580	WP_023088395.1	WP_014603064.1	WP_003087688.1	WP_003140046.1
Secretion system	P. aeruginosa TTSS	pscN	fig1454219.22.peg.3999	PLES_36301	-	PA1697	PA14_42570	WP_019371912.1	WP_003122866.1	WP_003113545.1	WP_003100796.1
Secretion system	P. aeruginosa TTSS	pscL	fig1454219.22.peg.3971	PLES_36041	-	PA1725	PA14_42250	WP_003120328.1	WP_003120328.1	WP_003120328.1	WP_003087735.1
Secretion system	P. aeruginosa TTSS	pscK	fig1454219.22.peg.3972	PLES_36051	-	PA1724	PA14_42260	WP_003100720.1	WP_014603060.1	WP_003113555.1	WP_003087734.1
Secretion system	P. aeruginosa TTSS	pscJ	fig1454219.22.peg.3973	PLES_36061	-	PA1723	PA14_42270	WP_003120329.1	WP_003120329.1	WP_003120329.1	WP_003120329.1
Secretion system	P. aeruginosa TTSS	pscI	fig1454219.22.peg.3974	PLES_36071	-	PA1722	PA14_42280	WP_003120330.1	WP_003132858.1	WP_010895582.1	WP_003120330.1
Secretion system	P. aeruginosa TTSS	pscH	fig1454219.22.peg.3975	PLES_36081	-	PA1721	PA14_42290	WP_003124832.1	WP_014603061.1	WP_003100725.1	WP_003100725.1
Secretion system	P. aeruginosa TTSS	pscG	fig1454219.22.peg.3976	PLES_36091	-	PA1720	PA14_42300	WP_003100735.1	WP_003100735.1	WP_003100735.1	WP_003140037.1
Secretion system	P. aeruginosa TTSS	pscF	fig1454219.22.peg.3977	PLES_36101	-	PA1719	PA14_42310	WP_003087729.1	WP_003087729.1	WP_003087729.1	WP_003087729.1
Secretion system	P. aeruginosa TTSS	pscE	fig1454219.22.peg.3978	PLES_36111	-	PA1718	PA14_42320	WP_003115377.1	WP_003100751.1	WP_003115377.1	WP_003100751.1
Secretion system	P. aeruginosa TTSS	pscD	fig1454219.22.peg.3979	PLES_36121	-	PA1717	PA14_42340	WP_003113552.1	WP_003120331.1	WP_003113552.1	WP_003132859.1
Secretion system	P. aeruginosa TTSS	pscC	fig1454219.22.peg.3980	PLES_36131	-	PA1716	PA14_42350	WP_004366298.1	WP_014603062.1	WP_003100753.1	WP_003140040.1
Secretion system	P. aeruginosa TTSS	pscB	fig1454219.22.peg.3981	PLES_36141	-	PA1715	PA14_42360	WP_003100754.1	WP_003450013.1	WP_003113551.1	WP_003109510.1
Secretion system	P. aeruginosa TTSS	popN	fig1454219.22.peg.3998	PLES_36291	-	PA1698	PA14_42550	WP_003087692.1	WP_014603063.1	WP_003087692.1	WP_003087692.1
Secretion system	P. aeruginosa TTSS	popD	fig1454219.22.peg.3987	PLES_36191	-	PA1709	PA14_42440	WP_003113550.1	WP_003113550.1	WP_003113550.1	WP_003109504.1
Secretion system	P. aeruginosa TTSS	popB	fig1454219.22.peg.3988	PLES_36201	-	PA1708	PA14_42450	WP_048521147.1	WP_004342870.1	WP_010895581.1	WP_003087710.1
Secretion system	P. aeruginosa TTSS	pcrV	fig1454219.22.peg.3990	PLES_36211	-	PA1706	PA14_42470	WP_003100789.1	WP_003100789.1	WP_003100789.1	WP_003109502.1
Secretion system	P. aeruginosa TTSS	pcrR	fig1454219.22.peg.3992	PLES_36231	-	PA1704	PA14_42490	WP_003100791.1	WP_003100791.1	WP_003100791.1	WP_003100791.1
Secretion system	P. aeruginosa TTSS	pcrH	fig1454219.22.peg.3989	-	-	PA1707	PA14_42460	WP_003100779.1	WP_003100779.1	WP_003113548.1	WP_003087708.1
Secretion system	P. aeruginosa TTSS	pcrG	fig1454219.22.peg.3991	PLES_36221	-	PA1705	PA14_42480	WP_003120339.1	WP_003100790.1	WP_003100790.1	WP_003109501.1
Secretion system	P. aeruginosa TTSS	pcrD	fig1454219.22.peg.3993	PLES_36241	-	PA1703	PA14_42500	WP_003100792.1	WP_003100792.1	WP_003100792.1	WP_003087696.1
Secretion system	P. aeruginosa TTSS	pcr4	fig1454219.22.peg.3994	PLES_36251	-	PA1702	PA14_42510	WP_003113547.1	WP_003087695.1	WP_003113547.1	WP_003113547.1
Secretion system	P. aeruginosa TTSS	pcr3	fig1454219.22.peg.3995	PLES_36261	-	PA1701	PA14_42520	WP_023105414.1	WP_003100794.1	WP_003100794.1	WP_003140044.1
Secretion system	P. aeruginosa TTSS	pcr2	fig1454219.22.peg.3996	PLES_36271	-	PA1700	PA14_42530	WP_003113546.1	WP_003087694.1	WP_003113546.1	WP_003087694.1
Secretion system	P. aeruginosa TTSS	pcr1	fig1454219.22.peg.3997	PLES_36281	-	PA1699	PA14_42540	WP_003087693.1	WP_003087693.1	WP_003087693.1	WP_003087693.1
Secretion system	P. aeruginosa TTSS	exsE	fig1454219.22.peg.3985	-	-	PA1711	PA14_42410	WP_003100766.1	WP_003117722.1	WP_003100766.1	WP_003109506.1
Secretion system	P. aeruginosa TTSS	exsD	fig1454219.22.peg.3982	PLES_36151	-	PA1714	PA14_42380	WP_003124833.1	WP_003124833.1	WP_003100755.1	WP_003109509.1
Secretion system	P. aeruginosa TTSS	exsC	fig1454219.22.peg.3986	PLES_36181	-	PA1710	PA14_42430	WP_009876222.1	WP_003100769.1	WP_003100769.1	WP_003109505.1
Secretion system	P. aeruginosa TTSS	exsB	fig1454219.22.peg.3984	PLES_36171	-	PA1712	PA14_42400	WP_003100765.1	WP_003100765.1	WP_003100765.1	WP_003117721.1
Secretion system	P. aeruginosa TTSS	exsA	fig1454219.22.peg.3983	PLES_36161	-	PA1713	PA14_42390	WP_003120334.1	WP_003120334.1	WP_003120334.1	WP_003120334.1
Secretion system	P. aeruginosa TTSS translocated effectors	exoY	fig1454219.22.peg.3467	PLES_31341	-	PA2191	PA14_36345	WP_048521105.1	WP_041025239.1	WP_003115517.1	WP_011666674.1
Secretion system	P. aeruginosa TTSS translocated effectors	exoU	fig|1454219.22.peg.2185	-	-	-	PA14_51530	WP_003113139.1	WP_004345146.1	WP_003113139.1	WP_003134060.1
Secretion system	P. aeruginosa TTSS translocated effectors	exoT	fig1454219.22.peg.5717	PLES_00451	-	PA0044	PA14_00560	WP_048520688.1	WP_014602334.1	WP_003114583.1	WP_003136948.1
Secretion system	P. aeruginosa TTSS translocated effectors	exoS	fig1454219.22.peg.1645	PLES_11331	-	PA3841	-	WP_003113791.1	WP_003113791.1	WP_003113791.1	WP_003136948.1
Secretion system	P. syringae TTSS	shcV	-	-	-	-	-	-	-	-	-
Secretion system	P. syringae TTSS	shcS2	-	-	-	-	-	-	-	-	-
Secretion system	P. syringae TTSS	shcS1	-	-	-	-	-	-	-	-	-
Secretion system	P. syringae TTSS	shcN	-	-	-	-	-	-	-	-	-
Secretion system	P. syringae TTSS	shcM	-	-	-	-	-	-	-	-	-
Secretion system	P. syringae TTSS	shcF	-	-	-	-	-	-	-	-	-
Secretion system	P. syringae TTSS	shcE	-	-	-	-	-	-	-	-	-
Secretion system	P. syringae TTSS	shcA	-	-	-	-	-	-	-	-	-
Secretion system	P. syringae TTSS	hrpV	-	-	-	-	-	-	-	-	-
Secretion system	P. syringae TTSS	hrpT	-	-	-	-	-	-	-	-	-
Secretion system	P. syringae TTSS	hrpS	-	-	-	-	-	-	-	-	-
Secretion system	P. syringae TTSS	hrpR	-	-	-	-	-	-	-	-	-
Secretion system	P. syringae TTSS	hrpQ	-	-	-	-	-	-	-	-	-
Secretion system	P. syringae TTSS	hrpP	-	-	-	-	-	-	-	-	-
Secretion system	P. syringae TTSS	hrpO	-	-	-	-	-	-	-	-	-
Secretion system	P. syringae TTSS	hrpL	-	-	-	-	-	-	-	-	-
Secretion system	P. syringae TTSS	hrpJ	-	-	-	-	-	-	-	-	-
Secretion system	P. syringae TTSS	hrpG	-	-	-	-	-	-	-	-	-
Secretion system	P. syringae TTSS	hrpF	-	-	-	-	-	-	-	-	-
Secretion system	P. syringae TTSS	hrpE	-	-	-	-	-	-	-	-	-
Secretion system	P. syringae TTSS	hrpD	-	-	-	-	-	-	-	-	-
Secretion system	P. syringae TTSS	hrpB	-	-	-	-	-	-	-	-	-
Secretion system	P. syringae TTSS	hrcV	-	-	-	-	-	-	-	-	-
Secretion system	P. syringae TTSS	hrcU	-	-	-	-	-	-	-	-	-
Secretion system	P. syringae TTSS	hrcT	-	-	-	-	-	-	-	-	-
Secretion system	P. syringae TTSS	hrcS	-	-	-	-	-	-	-	-	-
Secretion system	P. syringae TTSS	hrcR	-	-	-	-	-	-	-	-	-
Secretion system	P. syringae TTSS	hrcQb	-	-	-	-	-	-	-	-	-
Secretion system	P. syringae TTSS	hrcQa	-	-	-	-	-	-	-	-	-
Secretion system	P. syringae TTSS	hrcN	-	-	-	-	-	-	-	-	-
Secretion system	P. syringae TTSS	hrcJ	-	-	-	-	-	-	-	-	-
Secretion system	P. syringae TTSS	hrcC	-	-	-	-	-	-	-	-	-
Secretion system	P. syringae TTSS effectors	hopZ3	-	-	-	-	-	-	-	-	-
Secretion system	P. syringae TTSS effectors	hopY1	-	-	-	-	-	-	-	-	-
Secretion system	P. syringae TTSS effectors	hopX1	-	-	-	-	-	-	-	-	-
Secretion system	P. syringae TTSS effectors	hopW1-2	-	-	-	-	-	-	-	-	-
Secretion system	P. syringae TTSS effectors	hopW1-1	-	-	-	-	-	-	-	-	-
Secretion system	P. syringae TTSS effectors	hopV1	-	-	-	-	-	-	-	-	-
Secretion system	P. syringae TTSS effectors	hopU1	-	-	-	-	-	-	-	-	-
Secretion system	P. syringae TTSS effectors	hopT2	-	-	-	-	-	-	-	-	-
Secretion system	P. syringae TTSS effectors	hopT1-2	-	-	-	-	-	-	-	-	-
Secretion system	P. syringae TTSS effectors	hopT1-1	-	-	-	-	-	-	-	-	-
Secretion system	P. syringae TTSS effectors	hopS2	-	-	-	-	-	-	-	-	-
Secretion system	P. syringae TTSS effectors	hopS1'	-	-	-	-	-	-	-	-	-
Secretion system	P. syringae TTSS effectors	hopR1	-	-	-	-	-	-	-	-	-
Secretion system	P. syringae TTSS effectors	hopQ1	-	-	-	-	-	-	-	-	-
Secretion system	P. syringae TTSS effectors	hopQ1-2	-	-	-	-	-	-	-	-	-
Secretion system	P. syringae TTSS effectors	hopQ1-1	-	-	-	-	-	-	-	-	-
Secretion system	P. syringae TTSS effectors	hopP1-2	-	-	-	-	-	-	-	-	-
Secretion system	P. syringae TTSS effectors	hopO1-3'	-	-	-	-	-	-	-	-	-
Secretion system	P. syringae TTSS effectors	hopO1-1	-	-	-	-	-	-	-	-	-
Secretion system	P. syringae TTSS effectors	hopN1	-	-	-	-	-	-	-	-	-
Secretion system	P. syringae TTSS effectors	hopM1	-	-	-	-	-	-	-	-	-
Secretion system	P. syringae TTSS effectors	hopM1'	-	-	-	-	-	-	-	-	-
Secretion system	P. syringae TTSS effectors	hopL1	-	-	-	-	-	-	-	-	-
Secretion system	P. syringae TTSS effectors	hopK1	-	-	-	-	-	-	-	-	-
Secretion system	P. syringae TTSS effectors	hopJ1	-	-	-	-	-	-	-	-	-
Secretion system	P. syringae TTSS effectors	hopI1	-	-	-	-	-	-	-	-	-
Secretion system	P. syringae TTSS effectors	hopH1	-	-	-	-	-	-	-	-	-
Secretion system	P. syringae TTSS effectors	hopG1	-	-	-	-	-	-	-	-	-
Secretion system	P. syringae TTSS effectors	hopF3	-	-	-	-	-	-	-	-	-
Secretion system	P. syringae TTSS effectors	hopF2	-	-	-	-	-	-	-	-	-
Secretion system	P. syringae TTSS effectors	hopE1	-	-	-	-	-	-	-	-	-
Secretion system	P. syringae TTSS effectors	hopD1	-	-	-	-	-	-	-	-	-
Secretion system	P. syringae TTSS effectors	hopD	-	-	-	-	-	-	-	-	-
Secretion system	P. syringae TTSS effectors	hopC1	-	-	-	-	-	-	-	-	-
Secretion system	P. syringae TTSS effectors	hopB1	-	-	-	-	-	-	-	-	-
Secretion system	P. syringae TTSS effectors	hopAW1	-	-	-	-	-	-	-	-	-
Secretion system	P. syringae TTSS effectors	hopAV1	-	-	-	-	-	-	-	-	-
Secretion system	P. syringae TTSS effectors	hopAU1	-	-	-	-	-	-	-	-	-
Secretion system	P. syringae TTSS effectors	hopAT1	-	-	-	-	-	-	-	-	-
Secretion system	P. syringae TTSS effectors	hopAT1'	-	-	-	-	-	-	-	-	-
Secretion system	P. syringae TTSS effectors	hopAS1	-	-	-	-	-	-	-	-	-
Secretion system	P. syringae TTSS effectors	hopAS1'	-	-	-	-	-	-	-	-	-
Secretion system	P. syringae TTSS effectors	hopAQ1	-	-	-	-	-	-	-	-	-
Secretion system	P. syringae TTSS effectors	hopAP1	-	-	-	-	-	-	-	-	-
Secretion system	P. syringae TTSS effectors	hopAO1	-	-	-	-	-	-	-	-	-
Secretion system	P. syringae TTSS effectors	hopAN1	-	-	-	-	-	-	-	-	-
Secretion system	P. syringae TTSS effectors	hopAM1-2	-	-	-	-	-	-	-	-	-
Secretion system	P. syringae TTSS effectors	hopAM1-1	-	-	-	-	-	-	-	-	-
Secretion system	P. syringae TTSS effectors	hopAK1	-	-	-	-	-	-	-	-	-
Secretion system	P. syringae TTSS effectors	hopAJ2	-	-	-	-	-	-	-	-	-
Secretion system	P. syringae TTSS effectors	hopAJ1	-	-	-	-	-	-	-	-	-
Secretion system	P. syringae TTSS effectors	hopAI1	-	-	-	-	-	-	-	-	-
Secretion system	P. syringae TTSS effectors	hopAI1'	-	-	-	-	-	-	-	-	-
Secretion system	P. syringae TTSS effectors	hopAH2	-	-	-	-	-	-	-	-	-
Secretion system	P. syringae TTSS effectors	hopAH2-2	-	-	-	-	-	-	-	-	-
Secretion system	P. syringae TTSS effectors	hopAH2-1	-	-	-	-	-	-	-	-	-
Secretion system	P. syringae TTSS effectors	hopAH1	-	-	-	-	-	-	-	-	-
Secretion system	P. syringae TTSS effectors	hopAG1	-	-	-	-	-	-	-	-	-
Secretion system	P. syringae TTSS effectors	hopAG	-	-	-	-	-	-	-	-	-
Secretion system	P. syringae TTSS effectors	hopAF1	-	-	-	-	-	-	-	-	-
Secretion system	P. syringae TTSS effectors	hopAE1	-	-	-	-	-	-	-	-	-
Secretion system	P. syringae TTSS effectors	hopAD1	-	-	-	-	-	-	-	-	-
Secretion system	P. syringae TTSS effectors	hopAC1	-	-	-	-	-	-	-	-	-
Secretion system	P. syringae TTSS effectors	hopAC	-	-	-	-	-	-	-	-	-
Secretion system	P. syringae TTSS effectors	hopAB3'	-	-	-	-	-	-	-	-	-
Secretion system	P. syringae TTSS effectors	hopAB2	-	-	-	-	-	-	-	-	-
Secretion system	P. syringae TTSS effectors	hopAB1	-	-	-	-	-	-	-	-	-
Secretion system	P. syringae TTSS effectors	hopAA1	-	-	-	-	-	-	-	-	-
Secretion system	P. syringae TTSS effectors	hopAA1-2	-	-	-	-	-	-	-	-	-
Secretion system	P. syringae TTSS effectors	hopAA1-1	-	-	-	-	-	-	-	-	-
Secretion system	P. syringae TTSS effectors	hopAA1'	-	-	-	-	-	-	-	-	-
Secretion system	P. syringae TTSS effectors	hopA1	-	-	-	-	-	-	-	-	-
Secretion system	P. syringae TTSS effectors	avrRps4	-	-	-	-	-	-	-	-	-
Secretion system	P. syringae TTSS effectors	avrRpm1	-	-	-	-	-	-	-	-	-
Secretion system	P. syringae TTSS effectors	avrPto1	-	-	-	-	-	-	-	-	-
Secretion system	P. syringae TTSS effectors	avrE1	-	-	-	-	-	-	-	-	-
Secretion system	P. syringae TTSS effectors	avrD1	-	-	-	-	-	-	-	-	-
Secretion system	P. syringae TTSS effectors	avrB4-2	-	-	-	-	-	-	-	-	-
Secretion system	P. syringae TTSS effectors	avrB4-1	-	-	-	-	-	-	-	-	-
Secretion system	P. syringae TTSS effectors	avrB3	-	-	-	-	-	-	-	-	-
Secretion system	P. syringae TTSS effectors	avrB2	-	-	-	-	-	-	-	-	-
Toxin	Exolysin	exlB	fig|1454219.22.peg.5724	-	PSPA7_4641	-	-	WP_078801530.1	WP_014602330.1	WP_003147036.1	WP_011666636.1
Toxin	Exolysin	exlA	fig|1454219.22.peg.5723	-	PSPA7_4642	-	-	-	-	WP_041025592.1	WP_059317393.1
Toxin	Exotoxin A (ETA)	toxA	fig1454219.22.peg.4575	PLES_41711	-	PA1148	PA14_49560	WP_003125027.1	WP_014603173.1	WP_003112478.1	WP_003140553.1
Toxin	Hydrogen cyanide production	hcnC	fig1454219.22.peg.3462	PLES_31301	PSPA7_3101	PA2195	PA14_36310	WP_003113686.1	WP_003113686.1	WP_003113686.1	WP_011666673.1
Toxin	Hydrogen cyanide production	hcnB	fig1454219.22.peg.3463	PLES_31311	PSPA7_3102	PA2194	PA14_36320	WP_003116968.1	WP_014602952.1	WP_003113685.1	WP_009315733.1
Toxin	Hydrogen cyanide production	hcnA	fig1454219.22.peg.3464	PLES_31321	PSPA7_3103	PA2193	PA14_36330	WP_003113684.1	WP_003113684.1	WP_003113684.1	WP_003089025.1
Toxin	Phytotoxin coro-tine	Undetermined	-	-	-	-	-	-	-	-
Toxin	Phytotoxin coro-tine	corR	-	-	-	-	-	-	-	-
Toxin	Phytotoxin coro-tine	corP	-	-	-	-	-	-	-	-
Toxin	Phytotoxin coro-tine	cmaU	-	-	-	-	-	-	-	-
Toxin	Phytotoxin coro-tine	cmaT	-	-	-	-	-	-	-	-
Toxin	Phytotoxin coro-tine	cmaE	-	-	-	-	-	-	-	-
Toxin	Phytotoxin coro-tine	cmaD	-	-	-	-	-	-	-	-
Toxin	Phytotoxin coro-tine	cmaC	-	-	-	-	-	-	-	-
Toxin	Phytotoxin coro-tine	cmaB	-	-	-	-	-	-	-	-
Toxin	Phytotoxin coro-tine	cmaA	-	-	-	-	-	-	-	-
Toxin	Phytotoxin coro-tine	cfl	-	-	-	-	-	-	-	-
Toxin	Phytotoxin coro-tine	cfa9	-	-	-	-	-	-	-	-
Toxin	Phytotoxin coro-tine	cfa8	-	-	-	-	-	-	-	-
Toxin	Phytotoxin coro-tine	cfa7	-	-	-	-	-	-	-	-
Toxin	Phytotoxin coro-tine	cfa6	-	-	-	-	-	-	-	-
Toxin	Phytotoxin coro-tine	cfa5	-	-	-	-	-	-	-	-
Toxin	Phytotoxin coro-tine	cfa4	-	-	-	-	-	-	-	-
Toxin	Phytotoxin coro-tine	cfa3	-	-	-	-	-	-	-	-
Toxin	Phytotoxin coro-tine	cfa2	-	-	-	-	-	-	-	-
Toxin	Phytotoxin coro-tine	cfa1	-	-	-	-	-	-	-	-
Toxin	Phytotoxin phaseolotoxin	Undetermined	-	-	-	-	-	-	-	-
Toxin	Phytotoxin phaseolotoxin	Undetermined	-	-	-	-	-	-	-	-
Toxin	Phytotoxin phaseolotoxin	Undetermined	-	-	-	-	-	-	-	-
Toxin	Phytotoxin phaseolotoxin	Undetermined	-	-	-	-	-	-	-	-
Toxin	Phytotoxin phaseolotoxin	Undetermined	-	-	-	-	-	-	-	-
Toxin	Phytotoxin phaseolotoxin	Undetermined	-	-	-	-	-	-	-	-
Toxin	Phytotoxin phaseolotoxin	Undetermined	-	-	-	-	-	-	-	-
Toxin	Phytotoxin phaseolotoxin	Undetermined	-	-	-	-	-	-	-	-
Toxin	Phytotoxin phaseolotoxin	Undetermined	-	-	-	-	-	-	-	-
Toxin	Phytotoxin phaseolotoxin	Undetermined	-	-	-	-	-	-	-	-
Toxin	Phytotoxin phaseolotoxin	Undetermined	-	-	-	-	-	-	-	-
Toxin	Phytotoxin phaseolotoxin	Undetermined	-	-	-	-	-	-	-	-
Toxin	Phytotoxin phaseolotoxin	Undetermined	-	-	-	-	-	-	-	-
Toxin	Phytotoxin phaseolotoxin	Undetermined	-	-	-	-	-	-	-	-
Toxin	Phytotoxin phaseolotoxin	Undetermined	-	-	-	-	-	-	-	-
Toxin	Phytotoxin phaseolotoxin	Undetermined	-	-	-	-	-	-	-	-
Toxin	Phytotoxin phaseolotoxin	Undetermined	-	-	-	-	-	-	-	-
Toxin	Phytotoxin phaseolotoxin	dcd2	-	-	-	-	-	-	-	-
Toxin	Phytotoxin phaseolotoxin	cysC1	-	-	-	-	-	-	-	-
Toxin	Phytotoxin phaseolotoxin	argK	-	-	-	-	-	-	-	-
Toxin	Phytotoxin phaseolotoxin	argD	-	-	-	-	-	-	-	-
Toxin	Phytotoxin syringomycin	syrP	-	-	-	-	-	-	-	-
Toxin	Phytotoxin syringomycin	syrF	-	-	-	-	-	-	-	-
Toxin	Phytotoxin syringomycin	syrE	-	-	-	-	-	-	-	-
Toxin	Phytotoxin syringomycin	syrD	-	-	-	-	-	-	-	-
Toxin	Phytotoxin syringomycin	syrC	-	-	-	-	-	-	-	-
Toxin	Phytotoxin syringomycin	syrB2	-	-	-	-	-	-	-	-
Toxin	Phytotoxin syringomycin	syrB1	-	-	-	-	-	-	-	-
Toxin	Phytotoxin syringopeptin	sypC	-	-	-	-	-	-	-	-
Toxin	Phytotoxin syringopeptin	sypB	-	-	-	-	-	-	-	-
Toxin	Phytotoxin syringopeptin	sypA	-	-	-	-	-	-	-	-
Toxin	TccC-type insecticidal toxins	Undetermined	-	-	-	-	-	-	-	-
Immune evasion	Capsule(Acinetobacter)		fig1454219.22.peg.2379; fig1454219.22.peg.2380; fig1454219.22.peg.2382	-	-	-	-
Antagonist activity	2,4-diacetylphloroglucinol	DAPG	-	WP_003097595.1	-	-	-	-	WP_003097595.1	-	-
	2,4-diacetylphloroglucinol	DAPG	-	WP_003097595.1	-	-	-	-	WP_003097595.1	-	-
	2,4-diacetylphloroglucinol	DAPG	-	WP_003097595.1	-	-	-	-	WP_003097595.1	-	-
	2,4-diacetylphloroglucinol	DAPG	-	WP_003097595.1	-	-	-	-	WP_003097595.1	-	-
	2,4-diacetylphloroglucinol	DAPG	-	WP_003097595.1	-	-	-	-	WP_003097595.1	-	-
	pyrrolnitrin	prnC	-	WP_003097592.1	-	-	-	-	WP_003097592.1	-	-
	phe-zine	phz	fig|1454219.22.peg.2790	WP_004350241.1	WP_012075376.1	NP_251460.1	WP_003108892.1	WP_023086087.1	WP_014602754.1	WP_003114424.1	WP_003108892.1
	pyoluteorin	PLT	fig|1454219.22.peg.2572	WP_003162153.1	WP_012075175.1	NP_251655.1	WP_003104132.1	WP_003104132.1	WP_014602799.1	WP_003104132.1	WP_003104132.1
	pyoluteorin	PLT	fig|1454219.22.peg.2572	WP_003162153.1	WP_012075175.1	NP_251655.1	WP_003104132.1	WP_003104132.1	WP_014602799.1	WP_003104132.1	WP_003104132.1
	pyoluteorin	PLT	fig|1454219.22.peg.2572	WP_003162153.1	WP_012075175.1	NP_251655.1	WP_003104132.1	WP_003104132.1	WP_014602799.1	WP_003104132.1	WP_003104132.1
	pyoluteorin	PLT	fig|1454219.22.peg.2572	WP_003162153.1	WP_012075175.1	NP_251655.1	WP_003104132.1	WP_003104132.1	WP_014602799.1	WP_003104132.1	WP_003104132.1
	Biofilm	PelB	fig|1454219.22.peg.2470	WP_012613895.1	WP_012075100.1	NP_251753.1	WP_003138549.1	WP_048520973.1	WP_014602702.1	WP_003113951.1	WP_003138549.1
	Biofilm	siaA	fig|1454219.22.peg.5586	WP_012613456.1	WP_011979207.1	NP_248862.1	WP_003083920.1	WP_009875673.1	WP_003112649.1	WP_003112649.1	WP_003083920.1
	Biofilm	siaA	fig|1454219.22.peg.5586	WP_012613456.1	WP_011979207.1	NP_248862.1	WP_003083920.1	WP_009875673.1	WP_003112649.1	WP_003112649.1	WP_003083920.1
	hydrogen cyanide	HCN	fig|1454219.22.peg.3462	WP_003113686.1	WP_012075860.1	NP_250885.1	WP_011666673.1	WP_003113686.1	WP_003113686.1	WP_003113686.1	WP_011666673.1
	hydrogen cyanide	HcnC	fig|1454219.22.peg.3462	WP_003113686.1	WP_012075860.1	NP_250885.1	WP_011666673.1	WP_003113686.1	WP_003113686.1	WP_003113686.1	WP_011666673.1
	biosurfactant	manB	fig|1454219.22.peg.98	WP_010792971.1	WP_012077935.1	NP_254009.2	WP_016254361.1	WP_003114359.1	WP_014603421.1	WP_003114359.1	WP_016254361.1
	Protease	PrtC	fig|1454219.22.peg.1565	WP_012613629.1	WP_003093020.1	NP_252602.1	WP_003093020.1	WP_003093020.1	WP_003093020.1	WP_003093020.1	WP_003093020.1
	Protease	PrtC	fig|1454219.22.peg.1565	WP_012613629.1	WP_003093020.1	NP_252602.1	WP_003093020.1	WP_003093020.1	WP_003093020.1	WP_003093020.1	WP_003093020.1
	lipase	Lipase_3	-	-	WP_041025373.1	-	-	-	-	-	-
	lipase	Lipase_3	-	-	WP_041025373.1	-	-	-	-	-	-
	nitrogen fixation	NifL	fig|1454219.22.peg.5168	WP_003459376.1	WP_012074162.1	NP_249266.1	WP_003137355.1	WP_048520732.1	WP_014602426.1	WP_003113216.1	WP_003137355.1
	nitrogen fixation	NifX_NifB	-	-	-	-	-	-	-	-	-
	phosphate	pstS	fig|1454219.22.peg.49	WP_003096673.1	WP_012077967.1	NP_254056.1	WP_003096673.1	WP_003096673.1	WP_003096673.1	WP_003096673.1	WP_003096673.1
	phosphate	pstB	fig|1454219.22.peg.52	WP_003096663.1	WP_012077964.1	NP_254053.1	WP_003096663.1	WP_048521742.1	WP_003096663.1	WP_003096663.1	WP_003096663.1
	potassium	K_trans	fig|1454219.22.peg.4817	WP_003104754.1	WP_012076923.1	NP_249608.1	WP_003140804.1	WP_003104754.1	WP_003104754.1	WP_003104754.1	WP_003140804.1
	Chiti-se	Chi1	fig|1454219.22.peg.3359	WP_003450871.1	WP_012075729.1	NP_250990.1	WP_003139388.1	WP_003089363.1	WP_014602919.1	WP_003089363.1	WP_003139388.1
	Chiti-se	Chi1	fig|1454219.22.peg.3359	WP_003450871.1	WP_012075729.1	NP_250990.1	WP_003139388.1	WP_003089363.1	WP_014602919.1	WP_003089363.1	WP_003139388.1
	Amylase	AmyA	fig|1454219.22.peg.3510	WP_012614203.1	WP_012075914.1	NP_250841.1	WP_003109862.1	WP_003113645.1	WP_003113645.1	WP_003113645.1	WP_003109862.1
	Amylase	AmyA	fig|1454219.22.peg.3509	WP_003088929.1	WP_012075913.1	NP_250842.1	WP_003139562.1	WP_003088929.1	WP_003088929.1	WP_003088929.1	WP_003139562.1
	Amylase	AmyAc_family	fig|1454219.22.peg.3508	WP_003113646.1	WP_012075912.1	NP_250843.1	WP_003139561.1	WP_003113646.1	WP_003113646.1	WP_003113646.1	WP_003139561.1
	Pecti-se	PL-6	-	-	-	-	-	-	-	-	-
	Pecti-se	PL-6	-	-	-	-	-	-	-	-	-
	cellulase	bcsZ	-	-	-	-	-	-	-	-	-
	cellulase	bcsZ	-	-	-	-	-	-	-	-	-
	cellulase	bcsZ	-	-	-	-	-	-	-	-	-
	Siderophore	pirA	fig|1454219.22.peg.4803	WP_003117107.1	WP_012076915.1	NP_249622.1	WP_003117107.1	WP_003117107.1	WP_003102421.1	WP_003112590.1	WP_003117107.1
	Siderophore	pirA	fig|1454219.22.peg.4803	WP_003117107.1	WP_012076915.1	NP_249622.1	WP_003117107.1	WP_003117107.1	WP_003102421.1	WP_003112590.1	WP_003117107.1
	Siderophore	pirA	fig|1454219.22.peg.2893	WP_012613982.1	WP_012076477.1	NP_251378.1	WP_003138878.1	WP_003090548.1	WP_003162119.1	WP_003113404.1	WP_003138878.1
	Indole-3-Acetic Acid	IAAM	-	-	WP_012075950.1	-	-	-	-	-	-
	Indole-3-Acetic Acid	IAAH	fig|1454219.22.peg.979	WP_003094399.1	WP_012077243.1	NP_253173.1	WP_003094399.1	WP_003112871.1	WP_003112871.1	WP_003112871.1	WP_003094399.1
Tao-Wu_et_al (P. aeruginosa L10)	biosynthesis of siderophore	pvcA	fig|1454219.22.peg.3407	WP_003089256.1	WP_012075761.1	NP_250944.1	WP_003139453.1	WP_003089256.1	WP_003089256.1	WP_003113733.1	WP_003139453.1
	biosynthesis of siderophore	pvcB	fig|1454219.22.peg.3406	WP_003117811.1	WP_012075760.1	NP_250945.1	WP_003089257.1	WP_003144144.1	WP_014602931.1	WP_003115812.1	WP_003089257.1
	biosynthesis of siderophore	pvcC	fig|1454219.22.peg.3405	WP_003122752.1	WP_012075759.1	NP_250946.1	WP_003089259.1	WP_003122752.1	WP_014602930.1	WP_003113736.1	WP_003089259.1
	biosynthesis of siderophore	pvcD	fig|1454219.22.peg.3404	WP_012614176.1	WP_012075758.1	NP_250947.1	WP_003089261.1	WP_031800280.1	WP_014602929.1	WP_003113737.1	WP_003089261.1
	tryptophan biosynthetic and IAA synthesis	trpA	fig|1454219.22.peg.5729	WP_003158557.1	WP_003157285.1	NP_248725.1	WP_003097337.1	WP_003120671.1	WP_009875638.1	WP_003115801.1	WP_003097337.1
	tryptophan biosynthetic and IAA synthesis	trpB	fig|1454219.22.peg.5728	WP_003097340.1	WP_011979064.1	NP_248726.1	WP_003142212.1	WP_003097340.1	WP_003097340.1	WP_003097340.1	WP_003142212.1
	tryptophan biosynthetic and IAA synthesis	trpC	fig|1454219.22.peg.5092	WP_003085205.1	WP_012074211.1	NP_249342.1	WP_003137410.1	WP_003085205.1	WP_014602442.1	WP_003113174.1	WP_003137410.1
	tryptophan biosynthetic and IAA synthesis	trpD	fig|1454219.22.peg.5093	WP_003085203.1	WP_012074210.1	NP_249341.1	WP_003085203.1	WP_003085203.1	WP_014602441.1	WP_003085203.1	WP_003085203.1
	tryptophan biosynthetic and IAA synthesis	trpE	fig|1454219.22.peg.4741	WP_012614417.1	WP_041025386.1	NP_249692.1	WP_003140752.1	WP_003123211.1	WP_003123211.1	WP_010895533.1	WP_003140752.1
	tryptophan biosynthetic and IAA synthesis	trpE	fig|1454219.22.peg.5134	WP_003113204.1	WP_012074192.1	NP_249300.1	WP_003085126.1	WP_003085126.1	WP_014602434.1	WP_003113204.1	WP_003085126.1
	tryptophan biosynthetic and IAA synthesis	trpF	fig|1454219.22.peg.2417	WP_003116445.1	WP_012075058.1	NP_251803.1	WP_003091389.1	WP_003116445.1	WP_003104200.1	WP_003104200.1	WP_003091389.1
	tryptophan biosynthetic and IAA synthesis	trpG	fig|1454219.22.peg.5094	WP_003117978.1	WP_003150133.1	NP_249340.1	WP_003117978.1	WP_003117978.1	WP_003101640.1	WP_003113175.1	WP_003117978.1
	tryptophan biosynthetic and IAA synthesis	trpG	fig|1454219.22.peg.4740	WP_003112548.1	WP_012076798.1	NP_249693.1	WP_003086250.1	WP_003112548.1	WP_003112548.1	WP_003112548.1	WP_003086250.1
	ACC deaminase activity	ACC	fig|1454219.22.peg.2440	WP_012613884.1	WP_079262232.1	YP_008719763.1	WP_003452544.1	WP_017001936.1	WP_003091346.1	WP_003091346.1	WP_003452544.1
